# Supplementary material for: Antioxidant, Antidiabetic, and Anti-Obesity Properties of Apple Pulp Extracts (Malus domestica Bork): A Comparative Study of 15 Local and Commercial Cultivars from Spain
Source: Biology (Basel). 2023 Jun 21;12(7):891. doi: 10.3390/biology12070891 (PMC10376420; doi:10.3390/biology12070891)
Supplement: Supplementary file 1 [file biology-12-00891-s001.zip]

Archive with 1 entries (1 files):
- biology-2425240-supplementary.pdf
